# Supplementary material for: Identification and Evaluation of Hub Long Non-Coding RNAs and mRNAs in PM2.5-Induced Lung Cell Injury
Source: Int J Mol Sci. 2025 Jan 22;26(3):911. doi: 10.3390/ijms26030911 (PMC11816485; doi:10.3390/ijms26030911)
Supplement: Supplementary file 1 [file ijms-26-00911-s001.zip]

Archive with 1 entries (1 files):
- ijms-3430199-supplementary.pdf
